# Supplementary material for: Prevalence of generalized joint hypermobility, musculoskeletal injuries, and chronic musculoskeletal pain among American university students
Source: PeerJ. 2019 Sep 11;7:e7625. doi: 10.7717/peerj.7625 (PMC6744937; doi:10.7717/peerj.7625)
Supplement: Supplemental Information 1 [file peerj-07-7625-s001.xlsx]

## Sheet: Sheet1
Gender	Age	Handedness	Footedness	Ethnicity/Race
female	19	right		Hispanic
male	19	right	right	Hispanic, Caucasian/White
female	20	left	right	Hispanic
female	18	right	right	African-American/Black
female	18	right	right	African-American/Black
female	19	right	right	African-American/Black
female	19	right	right	Hispanic
female	20	right	right	Caucasian/White
female	19	right	right	Caucasian/White
female	21	right	right	Hispanic, Caucasian/White
female	23	right	right	African-American/Black
male	18	right	right	Caucasian/White, Asian
female	20	right	right	Caucasian/White
female	19	right	right	Caucasian/White
male	23	right	right	Caucasian/White
female	18	right	right	Caucasian/White
female	19	right	right	Caucasian/White
female	19	right	right	Caucasian/White
female	21	right	right	Caucasian/White
female	18	right	right	Caucasian/White
male	21	left	right	Caucasian/White
female	19	right	right	Caucasian/White
female	21	right	right	Hispanic
female	20	right	right	Caucasian/White
male	20	right	right	Caucasian/White
female	20	right	right	Caucasian/White
female	18	right	right	Caucasian/White
female	19	right	both	Caucasian/White
female	21	left	left	Caucasian/White
female	19	right	right	Caucasian/White
female	18	right	right	Hispanic, Caucasian/White
female	18	right	right	African-American/Black, Hispanic
male	21	left	left	African-American/Black
male	21	right	both	Caucasian/White, African-American/Black
female	21	left	right	Caucasian/White
female	19	right	right	Caucasian/White
male	18	left	both	Caucasian/White, Asian
female	19	right	right	Caucasian/White
female	18	right	right	Caucasian/White
female	20	right	right	Caucasian/White
female	20	right	right	Hispanic
female	19	right	both	Hispanic
male	20	right	right	Hispanic, Caucasian/White
female	18	right	right	Caucasian/White
female	19	right	right	Caucasian/White
male	19	right		Hispanic, Caucasian/White
female	19	right	right	Caucasian/White
male	20	right	right	Caucasian/White
female	19	right	right	Hispanic, Caucasian/White
female	20	right	right	Caucasian/White
female	18	right	right	Hispanic, Caucasian/White
male	19	right	left	Caucasian/White
male	22	left	right	Hispanic
male	18	right	right	African-American/Black
female	18	right	left	Caucasian/White
female	18	right	right	Caucasian/White
female	21	right	right	Caucasian/White
male	19	right	right	Caucasian/White
female	19	right	right	Caucasian/White
female	19	right	right	Caucasian/White
female	18	right	right	Asian
female	20	right	right	Caucasian/White
female	19	right	right	Caucasian/White
female	20	right	right	Caucasian/White
female	19	right	right	African-American/Black
female	20	right	right	Hispanic
female	19	left	left	Hispanic
male	19	right	both	Hispanic
male	21	right		Caucasian/White
female	20	right		Hispanic
female	19	right	right	Caucasian/White
female	21	right	right	Caucasian/White
female	20	right		Caucasian/White
female	21	right	right	Caucasian/White
female	20	right	right	Caucasian/White
male	18	right	left	Hispanic
female	18	right	right	Caucasian/White
male	20	right	right	Hispanic, Caucasian/White
male	19	left	right	Hispanic, Caucasian/White
male	18	right	right	Caucasian/White
male	22	right	right	Asian
female	20	right	right	Hispanic, Caucasian/White
female	21	right	both	Caucasian/White
female	22	right	both	African-American/Black
female	18	right	right	Caucasian/White
female	19	right	right	Caucasian/White
female	18	right	right	Caucasian/White, African-American/Black, Native American
female	19	right	right	Caucasian/White
female	18	right	right	Hispanic
female	18	right	right	African-American/Black
female	19	right	right	Caucasian/White
female	19	right	right	Caucasian/White
female	18	left	right	Caucasian/White
female	19	right	right	Caucasian/White
female	20	right		Caucasian/White
female	19	right	left	Caucasian/White
female	18	right	right	Caucasian/White
female	18	left	left	Caucasian/White
female	19	right	left	Caucasian/White
female	20	right	right	Caucasian/White
female	19	right	right	Caucasian/White
female	19	right	left	Caucasian/White
female	19	right	right	Caucasian/White
female	18	right	right	Caucasian/White
female	19	right	right	Caucasian/White
female	19	left	right	Caucasian/White
female	18	right	right	Caucasian/White
female	18	right	right	Caucasian/White
male	18	left	left	Caucasian/White
female	18	right	left	Caucasian/White
female	18	right	right	Caucasian/White
female	18	right	right	Caucasian/White
female	19	right	right	African-American/Black
female	22	right	right	Hispanic
female	19	right	right	Caucasian/White
female	19	left	right	Caucasian/White
female	20	right	right	Caucasian/White
female	19	right	right	Caucasian/White
female	24	right	right	Caucasian/White
female	19	right	right	African-American/Black
female	20	right	right	Caucasian/White
female	19	right	right	Caucasian/White
female	18	right	right	African-American/Black
female	20	right	right	Caucasian/White
male	19	right	right	Caucasian/White, Hispanic
male	18	right	right	Caucasian/White
female	19	right	right	Caucasian/White
female	19	right	right	Caucasian/White
male	18	right	right	Hispanic
female	18	right	right	White/Non-Hispanic
female	18	ambidextrous	right	African-American/Black
female	20	right	right	Hispanic
male	18	right	right	Caucasian/White
male	19	right	right	Caucasian/White
female	19	right	right	Caucasian/White, Hispanic
female	20	right	both	Caucasian/White, Hispanic
female	20	right	left	Caucasian/White
female	19	right	right	Caucasian/White
female	20	right	right	non-Hispanic
female	20	right	left	African-American/Black
female	20	right	right	Asian
female	19	left	right	African-American/Black
male	19	right	right	Hispanic
male	20	right	right	Hispanic
male	22	right	right	African-American/Black
female	18	right	right	Caucasian/White
female	20	right	right	Caucasian/White
female	18	right	right	Caucasian/White
female	19	right	right	Caucasian/White
female	18	right	right	Caucasian/White
female	18	left	left	Caucasian/White
female	20	right	left	Caucasian/White
female	18	right	right	Caucasian/White
female	19	right	left	Caucasian/White
female	19	right	right	Caucasian/White
female	19	right	right	Caucasian/White
female	18	right	right	Caucasian/White
female	18	right	right	Caucasian/White
female	20	left	right	Filipino, Chinese
female	18	right	right	Caucasian/White
female	19	right	right	Caucasian/White
female	25	right	right	Hispanic
female	19	right	left	Caucasian/White
female	19	right	right	Caucasian/White
female	19	right	right	Caucasian/White
female	19	right	right	Caucasian/White
female	18	right	right	Caucasian/White
male	18	right	right	Caucasian/White
male	19	right	right	Hispanic, Caucasian/White
female	19	right	right	Caucasian/White
female	19	right	right	Caucasian/White
female	18	left	right	Caucasian/White
female	18	right	left	Hispanic
male	18	left	left	Hispanic
male	18	right	right	Caucasian/White
female	18	right	right	Caucasian/White
female	20	right		Hispanic
female	19	right	right	African-American/Black, Hispanic
male	21	right	right	Hispanic
female	20	right	right	Caucasian/White
male	19	right	right	Caucasian/White
male	19	right	right	Caucasian/White
male	19	right	right	Caucasian/White
female	18	right	right	Caucasian/White
male	18	right	right	Caucasian/White
female	19	right	right	Caucasian/White
female	18	right	right	Caucasian/White
female	21	right	right	African-American/Black
male	19	right	right	Caucasian/White
female	18	right	right	Caucasian/White
female	18	right	right	Caucasian/White
female	18	right	left	Caucasian/White
female	19	right	right	Caucasian/White
male	18	right	right	Caucasian/White
female	19	right	right	African-American/Black
female	19	right	right	Native American
female	19	right	right	Caucasian/White
male	19	ambidextrous	left	Caucasian/White
female	23	right	right	Caucasian/White
female	18	right	right	Caucasian/White
female	19	right	right	Hispanic, Caucasian/White
female	18	right	right	African-American/Black
female	18	left	left	Caucasian/White
female	18	right	right	Caucasian/White
female	18	right	right	Caucasian/White
female	18	right	right	Caucasian/White
female	18	right	right	Caucasian/White
female	19	right	right	Caucasian/White
female	19	right	right	Caucasian/White
male	21	right	right	Caucasian/White
male	18	left	left	Caucasian/White
female	19	right	right	Caucasian/White
female	18	right	right	Caucasian/White
female	18	right	right	Hispanic
female	18	right	right	Asian
female	18	right	right	Caucasian/White
female	19	right	right	Caucasian/White
male	20	right	right	Caucasian/White, African-American/Black
female	19	right	right	Hispanic
female	19	right	right	Caucasian/White
female	19	right	right	Caucasian/White
female	19	right	right	Caucasian/White
female	19	right	right	South African
female	19	right	right	Hispanic, Caucasian/White
female	20	right	right	Caucasian/White
male	20	right	right	Caucasian/White
female	18	right	left	Caucasian/White
female	19	right	right	African-American/Black
female	18	right	right	Caucasian/White
female	21	right	right	Caucasian/White
male	21	right	right	Caucasian/White
male	19	right	right	Caucasian/White
female	20	right	right	Other(not specified)
female	19	right	right	Caucasian/White
male	24	right	right	Caucasian/White
female	20	right	left	Caucasian/White
female	20	right	left	Caucasian/White
male	20	right	right	Asian
female	18	right	right	Caucasian/White
female	18	Right	left	Caucasian/White
male	18	right	right	African-American/Black
male	19	right	right	Hispanic
female	19	right	right	Hispanic, Caucasian/White
male	19	right	right	Caucasian/White
male	20	right	right	Caucasian/White
female	19	right	right	Caucasian/White, African-American/Black
male	19	left	right	Caucasian/White
female	19	right	both	Caucasian/White
female	19	right	right	African-American/Black
female	19	right	right	Caucasian/White
female	18	right	right	African-American/Black
female	19	right	right	Hispanic
female	18	right	right	Hispanic
male	19	right	right	African-American/Black
male	18	right	right	Hispanic, Caucasian/White
male	19	right	right	Caucasian/White
male	18	right	right	Caucasian/White
female	19	left	left	Asian
female	20	right	right	Asian
female	18	right	right	Caucasian/White
female	18	right	right	Caucasian/White
female	19	left	right	Caucasian/White
female	18	right	right	Caucasian/White
male	20	right	right	Caucasian/White
female	18	right	right	Caucasian/White
female	19	right	right	Caucasian/White
male	20	right	right	Hispanic
male	20	right	right	Caucasian/White
male	20	right	right	Caucasian/White
female	18	right	right	Caucasian/White
female	19	right	right	Caucasian/White
male	19	right	right	Hispanic
female	18	right	right	Hispanic, Caucasian/White
male	20	left	left	Caucasian/White
female	18	right	right	Hispanic
female	18	left	left	Caucasian/White
female	18	right	right	Caucasian/White
male	19	right	left	Caucasian/White
female	18	right	right	Hispanic
male	18	right	right	Hispanic
female	18	right	right	Caucasian/White
female	19	right	right	African-American/Black, non-Hispanic
female	19	right	right	Caucasian/White
female	18	right	right	Caucasian/White, non-Hispanic
female	18	right	right	Caucasian/White
female	19	right	right	Caucasian/White
female	19	right	right	Caucasian/White
female	19	right	right	Caucasian/White
female	19	left	left	Hispanic, Caucasian/White
female	20	right	left	African-American/Black, Indian
male	19	right	right	Caucasian/White
female	18	right	left	Caucasian/White, African-American/Black
female	23	right	right	Hispanic
female	19	right	right	Caucasian/White
male	21	right	right	Caucasian/White
female	22	right	right	Hispanic, Caucasian/White
female	18	right	right	Caucasian/White
male	18	right	right	Caucasian/White
female	18	left	left	Caucasian/White
female	19	right	right	Caucasian/White
female	24	right		Caucasian/White
female	18	right	right	Caucasian/White
male	20	right	right	Caucasian/White
female	19	right	right	Caucasian/White
female	18	right	right	Caucasian/White
female	20	right	right	Caucasian/White
female	19	right	right	Caucasian/White
female	20	right	left	Asian
female	21	right	right	Caucasian/White, Hispanic
female	19	right	right	Caucasian/White
female	19	right	right	Caucasian/White
female	20	right	left	Caucasian/White
female	20	right	right	Caucasian/White
male	22	right	right	Asian
male	20	right	right	Caucasian/White
female	20	right	right	Caucasian/White
female	20	right	right	Hispanic
female	19	right	right	Caucasian/White
female	18	right	right	Caucasian/White
female	24	right	right	Caucasian/White
female	20	right	right	Caucasian/White
female	19	left	left	Hispanic
female	19	right	right	Caucasian/White
female	20	right	right	Caucasian/White
female	19	right	right	Caucasian/White
female	19	right	right	Caucasian/White
female	20	both	right	African-American/Black
female	19	right	right	African-American/Black
female	20	right	right	Caucasian/White
female	20	right	right	Hispanic
female	19	right	right	Hispanic
female	18	right	right	Hispanic
male	18	right	right	African-American/Black
male	20	right	right	Caucasian/White
female	19	right	right	Caucasian/White
female	19	right	right	Caucasian/White
female	18	right	right	Caucasian/White
female	20	right	right	Caucasian/White
female	19	right	right	South African
female	19	right	right	Hispanic
female	19	right	right	Hispanic
female	18	right	right	Caucasian/White
female	19	right	right	African-American/Black
female	19	right	left	Caucasian/White
female	18	left	left	Hispanic
female	23	right	right	Caucasian/White
male	19	right	right	Caucasian/White
female	19	right	left	Asian
female	19	right	right	Caucasian/White
female	22	right	right	Caucasian/White
female	24	right	right	Caucasian/White
female	19	right	right	Caucasian/White
female	20	right	left	Caucasian/White
female	21	right	right	African-American/Black
male	20	right	right	Caucasian/White
male	24	right	right	Caucasian/White
female	18	right	right	Caucasian/White
female	19	right	right	Caucasian/White
female	19	right	right	Caucasian/White
female	19	right	right	Hispanic
female	18	right	right	African-American/Black
male	19	right	right	African-American/Black
female	19	right	right	African-American/Black
female	21	right	right	African-American/Black
male	21	right	right	Hispanic
female	19	right	left	Hispanic
male	20	right	right	Hispanic
male	20	right	right	Caucasian/White
female	20	right	right	Caucasian/White
male	20	left	left	Caucasian/White
female	19	right	right	Caucasian/White
female	19	right	right	Caucasian/White
female	20	right	right	Caucasian/White
female	19	right	right	Hispanic
female	19	right	right	Caucasian/White
male	22	right	left	Caucasian/White
female	19	right	right	Caucasian/White
male	18	right	right	African-American/Black
female	19	right	right	Hispanic
female	18	right	right	Caucasian/White
female	20	right	right	Hispanic
female	19	right	right	Caucasian/White
male	23	right	right	Caucasian/White
female	19	right	left	Caucasian/White
female	20	left	right	Caucasian/White
male	19	right	right	Caucasian/White
female	19	right	right	Caucasian/White
female	20	right	right	Caucasian/White
female	19	right	left	Caucasian/White
male	22	right	right	Hispanic
male	19	right	right	Caucasian/White
male	19	right	left	Hispanic
male	19	right	right	Caucasian/White
male	19	right	right	African-American/Black
male	19	right	right	African-American/Black
female	21	right	right	Caucasian/White
female	20	right	right	Caucasian/White
female	21	right	right	Asian
male	19	right	right	African-American/Black
male	20	right	right	Caucasian/White
male	19	right	right	Caucasian/White
male	20	right	right	Caucasian/White
male	19	left	right	Caucasian/White
female	19	right	right	Caucasian/White
female	20	right	right	Caucasian/White
male	20	right	right	Caucasian/White
male	19	right	right	Caucasian/White
female	20	right	right	Caucasian/White
male	19	right	right	Hispanic
female	19	right	right	Caucasian/White
female	19	right	right	Caucasian/White
female	19	right	left	Caucasian/White
female	21	right	right	Asian
female	18	right	right	Caucasian/White
male	21	right	right	Caucasian/White
male	20	right	right	Caucasian/White
male	19	right	right	Hispanic
female	19	right	right	Hispanic
male	20	right	right	Caucasian/White
female	18	right	right	African-American/Black
female	19	right	right	Caucasian/White
female	19	right	left	Caucasian/White
female	24	left	right	Caucasian/White
male	20	right	right	Hispanic
male	19	right	right	Caucasian/White
female	19	right	right	African-American/Black
female	19	left	right	Asian
female	18	right	left	African-American/Black
female	19	right	right	Caucasian/White
female	21	right	right	Caucasian/White
female	20	right	right	African-American/Black
male	19	right	left	Caucasian/White
male	18	right	right	Caucasian/White
female	19	right	right	Caucasian/White
male	20	left	left	Caucasian/White
male	19	right	left	Hispanic
male	21	right	right	Caucasian/White
female	19	right	right	Caucasian/White
male	19	right	right	African-American/Black
female	19	right	right	Caucasian/White
female	20	right	right	Hispanic
female	19	right	right	Hispanic
male	20	right	right	Caucasian/White
female	18	right	right	Caucasian/White
female	19	right	right	Caucasian/White
female	19	right	right	Caucasian/White, Hispanic
female	19	right	right	Caucasian/White
male	19	right	right	Caucasian/White
female	19	right	right	African-American/Black
male	19	right	right	Hispanic
male	20	right	right	African-American/Black
female	22	right	right	Caucasian/White
female	19	right	right	Caucasian/White
male	19	right	right	Caucasian/White
female	19	right	right	Caucasian/White
female	19	right	right	Caucasian/White
female	20	right	right	African-American/Black
male	19	right	right	Hispanic
female	20	right	right	Caucasian/White
female	19	right	right	Caucasian/White
male	21	right	right	Hispanic
female	18	right	right	Caucasian/White
male	20	right	right	Caucasian/White
female	19	right	right	Caucasian/White
female	19	right	right	Hispanic
female	22	right	right	Caucasian/White
female	20	right	right	Hispanic
female	18	right	right	Caucasian/White, Hispanic
female	19	right	right	Other: Asian American
female	19	right	left	Caucasian/White
female	19	right	right	Hispanic
female	18	right	right	Caucasian/White
female	19	right	right	Hispanic
male	24	right	right	Hispanic
male	18	right	right	Caucasian/White
female	20	right	right	Caucasian/White
female	20	right	right	Caucasian/White
female	19	right	right	Caucasian/White
female	19	right	right	Caucasian/White, African-American/Black
male	20	right	right	Caucasian/White
male	19	right	right	Caucasian/White
female	20	right	right	Caucasian/White
male	23	right	right	Caucasian/White
male	19	right	left	Caucasian/White, Hispanic
female	21	right	right	Caucasian/White, African-American/Black
female	19	right	right	Caucasian/White
female	19	right	right	Caucasian/White, Hispanic
female	20	right	right	Caucasian/White
female	19	right	right	Caucasian/White
female	19	right	right	African-American/Black
male	20	right	right	Caucasian/White, Hispanic
female	18	right	right	Caucasian/White
female	20	right	right	Caucasian/White
female	20	left	right	Caucasian/White
male	21	right	right	Caucasian/White
male	19	right	left	Caucasian/White
female	21	right	right	African-American/Black
female	18	right	right	Caucasian/White
male	20	right	right	Caucasian/White, non-Hispanic
female	19	right	right	Caucasian/White
male	19	right	right	Caucasian/White
female	19	left	left	Caucasian/White
female	18	right	right	Caucasian/White, Hispanic
male	19	right	right	other: mixed
male	18	right	left	Caucasian/White, Hispanic
male	18	right	right	Caucasian/White
female	20	right	right	African-American/Black
female	18	right	right	Caucasian/White, Hispanic
male	18	right	right	African-American/Black
female	19	right	right	Caucasian/White
female	20	right	right	Caucasian/White, Hispanic
male	19	right	left	Caucasian/White
male	20	right	right	Caucasian/White
female	20	right	left	Caucasian/White
male	25	right	left	Caucasian/White
female	21	left	left	Caucasian/White
female	19	right	left	Caucasian/White, Hispanic
female	22	right	right	Caucasian/White
female	23	right	left	Caucasian/White, Hispanic
female	18	right	right	Caucasian/White
female	19	right	right	Caucasian/White
female	19	right	right	Caucasian/White
male	19	right	right	Hispanic
female	19	right	right	Caucasian/White
female	23	right	right	Hispanic
female	22	right	right	Caucasian/White
female	19	right	right	Caucasian/White
female	19	right	right	Caucasian/White
female	20	right	both	Hispanic, Asian
female	21	right	left	Hispanic
female	19	right		Caucasian/White
male	19	right	right	Caucasian/White
female	20	left	left	Hispanic
female	19	right	right	Caucasian/White
female	20	right	right	African-American/Black
male	19	left	right	Caucasian/White
male	19	right	right	Hispanic
male	19	right	right	African-American/Black, Hispanic
female	19	right	right	Hispanic
male	21	right	right	Hispanic
male	20	right	right	Hispanic
female	19	right	left	Caucasian/White
female	19	right	right	Caucasian/White
male	23	right		Caucasian/White
male	19	right	right	Hispanic
male	19	right	right	African-American/Black
female	19	left	left	Caucasian/White
female	19	right	right	African-American/Black
female	18	right	right	Caucasian/White
male	18	right	right	Caucasian/White, Hispanic
female	18	left	right	Non-Hispanic, Asian
female	18	right	left	Caucasian/White
female	18	right	right	Caucasian/White
female	18	right	right	Caucasian/White
female	18	right	left	Caucasian/White
female	18	right	right	Caucasian/White
female	18	right	both	Caucasian/White
male	18	right	right	Caucasian/White, Hispanic
male	18	right	right	Caucasian/White
male	18	right	right	Caucasian/White
male	18	right	right	Caucasian/White
female	18	right	right	Caucasian/White
female	18	right	right	Caucasian/White
female	18	right	right	Caucasian/White
female	18	right	right	Caucasian/White
female	18	right	right	Caucasian/White
female	18	right	right	Caucasian/White
female	19	right	right	Caucasian/White
female	19	right	left	Caucasian/White, Hispanic
female	19	right	right	Caucasian/White
male	20	right	right	Caucasian/White
female	20	right	right	Caucasian/White
female	21	right	right	Caucasian/White
female	19	right	right	Caucasian/White, Hispanic
female	18	right	right	Asian
female	18	right	right	Hispanic
female	18	right	right	African-American/Black
male	18	right	left	Caucasian/White
female	20	right	right	Caucasian/White
female	20	right	right	Caucasian/White
female	20	right	right	Caucasian/White, Hispanic
female	22	right	right	Caucasian/ White
female	20	right	right	Caucasian/White
female	22	right	left	Caucasian/White
female	19	right	right	Caucasian/White
male	22	right	left	Caucasian/White
female	19	right	right	Hispanic
female	19	right	right	African-American/Black
male	19	right	right	Caucasian/White, Hispanic
female	20	right	right	Caucasian/White
female	19	right	right	Caucasian/White
female	19	right	right	Caucasian/White
female	19	right	right	African-American/Black
female	19	right	right	Caucasian/White
female	19	right	right	Caucasian/White
female	19	left	right	Caucasian/White
female	20	right	right	Caucasian/White
female	20	right	right	Caucasian/White
female	18	right	right	Caucasian/White, African-American/Black
female	20	right	right	Caucasian/White
female	19	right	right	Caucasian/White
female	21	right	right	Caucasian/White
female	20	right	right	Caucasian/White
male	20	right	right	Hispanic
female	18	right	right	African-American/Black
male	20	right	right	Caucasian/White
female	20	left	right	Caucasian/White
female	19	right	right	Latino
female	19	right	right	Hispanic
male	19	right	right	Hispanic
male	19	right	right	Caucasian/White
female	18	right	right	Caucasian/White
female	21	left	right	Caucasian/White, Native American
female	19	right	right	Hispanic
female	20	right	right	Hispanic
female	20	right	right	African-American/Black, Carribean
female	19	right	right	Caucasian/White
female	21	right	right	Hispanic
female	20	right	right	Caucasian/White
female	19	right	right	Caucasian/White
male	19	right	right	Caucasian/White
female	20	right	right	African-American/Black
female	19	right	right	Caucasian/White
male	19	right	left	Caucasian/White
female	19	right	right	Caucasian/White, African-American/Black
male	19	right	right	Hispanic
male	20	both	left	Hispanic
female	19	right	right	Caucasian/White, Hispanic
female	20	right	right	Caucasian/White
male	19	left	right	Caucasian/White, Portuguese
female	19	right	right	Caucasian/White
female	19	right	right	Caucasian/White
female	21	right	right	Iranian
female	21	right	right	Caucasian/White
female	19	right	right	Caucasian/White
female	19	right	right	Caucasian/White
male	25	right	right	Caucasian/White
female	19	right	right	Hispanic
female	19	right	right	Caucasian/White
female	18	right	right	Caucasian/White
female	19	right	left	Caucasian/White
female	19	right	right	Caucasian/White, African-American/Black
female	19	right	right	African-American/Black, Hispanic
female	19	right	right	Caucasian/White
female	19	right	right	African-American/Black
female	19	right	left	Caucasian/White
female	18	right	right	Caucasian/White
male	20	right	right	Caucasian/White
female	19	right	right	Caucasian/White
female	19	right	right	Hispanic, Asian
female	19	right	right	Hispanic
male	19	left	left	Caucasian/White, Hispanic
male	19	right	right	Hispanic
female	19	right	right	Caucasian/White
