# Supplementary material for: Prevalence of generalized joint hypermobility, musculoskeletal injuries, and chronic musculoskeletal pain among American university students
Source: PeerJ. 2019 Sep 11;7:e7625. doi: 10.7717/peerj.7625 (PMC6744937; doi:10.7717/peerj.7625)
Supplement: Supplemental Information 4 [file peerj-07-7625-s004.xlsx]

## Sheet: Sheet1
Gender	Beighton score	Chronic joint pain	Chronic back/neck pain
female	2	no	no
male	0	no	no
female	7	no	no
female	4	no	no
female	2	no	yes
female	4	no	no
female	4	no	no
female	1	yes	yes
female	3	no	no
female	4	no	no
female	7	no	no
male	6	no	no
female	4	no	no
female	4	no	no
male	5	no	yes
female	6	no	no
female	4	no	no
female	1	no	no
female	1	yes	yes
female	4	yes	no
male	0	no	no
female	3	yes	yes
female	0	yes	no
female	1	yes	yes
male	1	no	no
female	1	yes	yes
female	4	no	yes
female	0	no	no
female	1	no	no
female	5	no	no
female	0	no	yes
female	1	no	no
male	2	no	no
male	1	no	no
female	3	no	no
female	0	no	no
male	2	no	yes
female	2	no	no
female	1	no	yes
female	4	no	no
female	0	no	no
female	1	no	no
male	1	no	yes
female	0	no	no
female	3	no	no
male	6	yes	no
female	0	no	no
male	2	no	no
female	0	no	no
female	1	no	no
female	1	no	no
male	2	no	no
male	2	no	no
male	2	no	no
female	1	no	no
female	4	yes	no
female	0	no	no
male	0	no	yes
female	4		yes
female	3	no	no
female	0	no	no
female	0	no	no
female	0	no	no
female	3	yes	no
female	5	no	no
female	3	no	no
female	3	no	no
male	9	no	no
male	5	no	no
female	6	no	no
female	3	no	no
female	3	yes	yes
female	2	no	no
female	0	no	no
female	3	no	no
male	3	no	no
female	4	yes	no
male	2	yes	no
male	2	no	no
male	2	no	no
male	2	no	no
female	5	no	no
female	5	no	no
female	4	no	no
female	0	yes	no
female	3	no	yes
female	1	no	yes
female	0	no	yes
female	2	no	no
female	0	no	no
female	2	no	no
female	2	no	yes
female	3	no	no
female	6	no	yes
female	8	no	no
female	3	no	no
female	1	no	no
female	2	no	no
female	0	no	no
female	0	no	no
female	0	no	yes
female	4	no	yes
female	1	no	no
female	5	no	no
female	2	no	no
female	1	no	no
female	1	no	no
female	3	yes	no
male	0	yes	yes
female	1	no	no
female	0	no	no
female	5	no	no
female	9	no	no
female	5	no	no
female	2	no	yes
female	1	yes	yes
female	1	no	yes
female	4	yes	yes
female	3	no	no
female	1	no	no
female	5	no	no
female	1	no	no
female	2	no	no
female	2	no	no
male	1	no	no
male	0	no	no
female	4
female	5	no	no
male	0	no	no
female	1	no	no
female	6	no	no
female	1	no	no
male	4	no	no
male	0	no	no
female	0	no	yes
female	7	no	yes
female	1	no	no
female	0	yes	yes
female	3	no	no
female	1	no	no
female	0	no	no
female	0	no	no
male	0	no	no
male	2	no	no
male	6	no	no
female	0	no	no
female	1	no	no
female	0	yes	no
female	0	no	no
female	0	no	no
female	0	no	no
female	2	no	no
female	1	yes	yes
female	0	no	no
female	0	no	yes
female	1	no	no
female	1	no	no
female	0	yes	yes
female	0	no	no
female	1	no	no
female	2	no	no
female	2	no	yes
female	0	yes	yes
female	1	no	no
female	2	yes	no
female	3	no	no
female	0	no	no
male	0	no	no
male	0	no	no
female	1	no	no
female	3	no	no
female	2	no	no
female	4	no	no
male	3	no	no
male	1	no	no
female	4	no	no
female	4	no	no
female	5	no	no
male	6	no	no
female	3	no	no
male	3	no	no
male	5	yes	yes
male	3	no	no
female	5	no	no
male	0	no	no
female	3	no	no
female	1	no	no
female	1	no	no
male	1	no	no
female	0	no	yes
female	4	yes	no
female	0	no	no
female	4	no	no
male	5	no	no
female	5	no	no
female	0	no	no
female	0	no	no
male	3	yes	no
female	3	no	yes
female	3	no	no
female	0	no	no
female	1	no	no
female	1	no	no
female	2	no	yes
female	0	no	no
female	3	no	no
female	0	no	no
female	1	no	yes
female	0	yes	no
male	1	no	no
male	1	no	no
female	5	yes	no
female	2	yes	no
female	0	no	no
female	2	no	no
female	5	no	no
female	0	no	no
male	0	no	no
female	0	no	no
female	1	no	no
female	1	no	no
female	4	yes	yes
female	3	yes	no
female	0	no	no
female	1	no	no
male	2	no	no
female	1	no	yes
female	3	no	no
female	7	no	no
female	3	no	no
male	1	no	no
male	0	no	no
female	0	no	no
female	0	no	no
male	0	yes	no
female	2	no	yes
female	8	no	yes
male	2	no	no
female	3	no	yes
female	1	no	yes
male	0	no	no
male	0	yes	no
female	1	no	no
male	0	no	no
male	2	no	no
female	2	no	yes
male	3	no	no
female	0	no	no
female	1	no	no
female	7	no	no
female	0	no	no
female	2	no	no
female	2	no	no
male	5	no	no
male	0	no	no
male	0	no	no
male	0	no	no
female	0	no	no
female	3	no	no
female	2	no	no
female	1	yes	yes
female	4	no	no
female	0	yes	no
male	1	no	no
female	4	no	no
female	2
male	0	no	no
male	0	no	no
male	0	no	no
female	0	no	yes
female	5	no	no
male	2	no	no
female	1	no	yes
male	0	no	no
female	3	no	no
female	2	no	yes
female	7	no	no
male	0	no	no
female	7	no	no
male	0	no	no
female	5	no	no
female	3	no	no
female	1	no	no
female	1	no	yes
female	1	no	no
female	2	yes	yes
female	1	yes	no
female	3	yes	no
female	0	no	no
female	2	no	no
male	3	no	yes
female	0	yes	no
female	3	no	no
female	8	yes	no
male	0	no	no
female	1	no	no
female	3	no	no
male	0	no	no
female	2	no	no
female	0	no	no
female	1	no	yes
female	1	no	no
male	2	no	no
female	3	no	no
female	1	no	no
female	0	no	no
female	3	yes	no
female	5	no	no
female	4	no	no
female	1	no	no
female	1	yes	no
female	3	yes	yes
female	3	no	yes
male	0	no	no
male	1	no	yes
female	5	no	yes
female	0	no	yes
female	0	no	no
female	0	no	no
female	0	no	no
female	0	no	no
female	4	no	no
female	1	yes	yes
female	1	yes	yes
female	3	yes	no
female	2	yes	yes
female	1	yes	no
female	5	no	no
female	5	no	no
female	2	no	no
female	0	no	yes
female	5	no	yes
male	0	no	no
male	1	yes	no
female	0	no	no
female	3	no	no
female	0	no	no
female	4	no	no
female	2	no	yes
female	1	no	no
female	5	no	no
female	2	no	no
female	0	no	no
female	1	yes	no
female	6	no	yes
female	3	no	no
male	6	no	yes
female	5	yes	no
female	3	no	no
female	5	no	yes
female	8	no	no
female	1	no	yes
female	3	no	no
female	0	no	no
male	4	yes	yes
male	0	no	no
female	1	no	yes
female	0	yes	yes
female	1	yes	yes
female	3	yes	no
female	2	no	yes
male	1	no	no
female	1	no	no
female	1	no	no
male	3	yes	no
female	5	no	yes
male	5	no	no
male	1	no	yes
female	0	yes	yes
male	0	no	no
female	5	yes	no
female	0	no	yes
female	2	no	no
female	5	no	no
female	0	no	no
male	0	no	no
female	6	no	no
male	2	no	no
female	1	no	no
female	0	no	no
female	0	no	no
female	1	no	no
male	6	no	no
female	0	no	no
female	7	no	no
male	1	no	no
female	3	no	no
female	3	yes	yes
female	0	no	yes
male	0	no	no
male	2	yes	no
male	1	no	no
male	0	no	no
male	0	no
male	1	no	yes
female	3	no	no
female	6	no	no
female	1	no	no
male	5	no	no
male	0	no	no
male	2	yes	no
male	2	no	no
male	0	no	yes
female	2	no	no
female	1	no	yes
male	1	no	no
male	2	no	no
female	2	no	yes
male	0	no	no
female	1	no	no
female	1	no	no
female	2	no	no
female	1	no	no
female	0	no	no
male	0	yes	yes
male	0	no	no
male	0	no	no
female	5	no	no
male	2	no	no
female	5	no	no
female	0	no	no
female	1	no	no
female	3	no	no
male	0	no	no
male	2	no	no
female	3	no	no
female	0	no	no
female	5	no	no
female	1	no	no
female	1	yes	no
female	1	yes	yes
male	0	yes	no
male	8	no	no
female	1	no	no
male	0	no	no
male	2	no	no
male	0	yes	no
female	3	no	no
male	0	no	no
female	5	no	no
female	1	no	no
female	2	no	no
male	1	no	no
female	0	no	no
female	0	no	no
female	1	no	no
female	1	no	no
male	0	yes	no
female	1	yes	yes
male	0	no	no
male	1	no	no
female	1	no	no
female	3	no	no
male	2	no	no
female	5	no	yes
female	6	no	no
female	4	no	no
male	0	no	no
female	2	yes	no
female	5	no	no
male	1	no	yes
female	2	no	yes
male	0	no	no
female	2	no	no
female	4	no	no
female	0	no	no
female	0	no	no
female	2	no	yes
female	2	no	no
female	1	no	no
female	3	no	no
female	1	no	no
female	3	no	yes
male	2	no	no
male	0	no	no
female	3	no	no
female	3	yes	yes
female	1	yes	yes
female	3	no	no
male	0	no	no
male	0	yes	no
female	3	no	yes
male	0	no	no
male	0	no	no
female	0	no	no
female	2	no	no
female	5	yes	yes
female	0	no	no
female	3	no	no
female	6	no	no
male	0	no	no
female	1	no	no
female	2	no	no
female	4	no	no
male	1	yes	no
male	0	no	yes
female	0	no	no
female	1
male	0	no	no
female	0	no	no
male	4	no	no
female	0	no	no
female	1	no	no
male	0	no	no
male	4	no	no
male	1	no	no
female	2	no	no
female	1	no	no
male	1	no	no
female	0	no	no
female	0	no	yes
male	0	no	no
male	0	no	yes
female	5	yes	no
male	0	no	no
female	1	no	no
female	4	no	no
female	1	no	no
female	5	no	no
female	0	no	no
female	1	no	no
female	1	yes	no
male	2	no	yes
female	1	no	yes
female	1	no	no
female	1	no	no
female	2	no	no
female	3	no	no
female	0	no	no
female	3	no	no
female	1	no	no
male	1	yes	no
female	8	no	yes
female	1	no	no
female	5	yes	no
male	0	no	no
male	3	no	yes
male	0	no	no
female	4	yes	no
male	0	no	no
male	0	no	no
female	3	no	no
female	2	no	yes
male	0	no	yes
male	1	yes	yes
male	4	no	no
female	2	no	no
female	3	yes	yes
female	4	no	no
male	3	no	no
female	0	no	no
female	1	no	no
female	1	no	no
female	2	no	no
female	2	no	no
female	1	no	no
female	2	yes	no
male	1	no	no
male	0	no	yes
male	0	no	no
male	2	no	yes
female	7	no	no
female	5	yes	yes
female	0	no	no
female	2	no	no
female	1	no	no
female	0	no	no
female	0	no	yes
female	3	no	yes
female	1	no	no
male	2	no	no
female	0	no	no
female	0	no	no
female	9	no	no
female	8	no	no
female	5	no	yes
female	2	no	no
male	0	no	yes
female	1	no	no
female	1	no	no
female	3	no	yes
female	0	yes	yes
female	5	no	no
female	5	no	yes
female	8	no	no
male	1	no	yes
female	1	no	yes
female	1	no	no
male	1	no	no
female	2	yes	yes
female	7	no	no
female	1	no	yes
female	1	no	no
female	4	no	no
female	0	no	no
female	1	no	yes
female	0	yes	yes
female	2	no	yes
female	2	no	no
female	0	no	no
female	1	no	no
female	1	no	no
female	1	no	no
male	0	no	no
female	0	no	no
male	2	yes	no
female	0	no	no
female	2	no	no
female	2	no	no
male	0	no	no
male	3	no	no
female	0	no	no
female	8	yes	yes
female	2	no	no
female	7	no	no
female	0	no	no
female	5	no	no
female	3	no	no
female	1	no	no
female	0	no	no
male	1	no	no
female	1	no	yes
female	1	no	yes
male	1	no	no
female	5	no	yes
male	1	no	no
male	0	no	no
female	6	no	no
female	3	no	no
male	0	no	yes
female	1	no	no
female	3	no	no
female	1	no	no
female	5	no	no
female	4	no	no
female	2	no	no
male	2	yes	yes
female	3	no	no
female	1	no	yes
female	3	no	no
female	7	no	yes
female	5	no	no
female	4	yes	no
female	3	no	no
female	2	yes	yes
female	6	yes	yes
female	1	no	no
male	4	no	no
female	0	yes	no
female	0	no	no
female	1	no	no
male	0	no	no
male	1	no	no
female	1	no	no
