# Supplementary material for: Prevalence of generalized joint hypermobility, musculoskeletal injuries, and chronic musculoskeletal pain among American university students
Source: PeerJ. 2019 Sep 11;7:e7625. doi: 10.7717/peerj.7625 (PMC6744937; doi:10.7717/peerj.7625)
Supplement: Supplemental Information 5 [file peerj-07-7625-s005.xlsx]

## Sheet: Sheet1
Gender	Beighton score	Pain intensity joint	Pain intensity back/neck
female	5	6	4
female	0
female	3
female	6
male	0
female	1
female	2
female	4
male	1	3
male	0		5
female	0
female	1
male	0
female	0
male	4
female	0
female	1
male	0
male	4
male	1
female	2
female	1
male	1
female	0
female	0
male	0
male	0		4
female	5	6
male	0
male	2
female	3
female	1
female	0
female	3	5
female	5
female	4
female	1
female	1	4
female	3	8	10
female	3		6
male	0
male	1		3
female	5		3
female	0		6
female	0
female	0
female	0
female	0
female	4
female	1	7	7
female	1	5	5
male	0
male	0
female	0
female	3
female	2	4
female	1
female	0	3	3
female	2	3	4
female	2
female	1
female	0
female	0	4	6
female	1
female	1
female	0		5
female	0
female	1	3	5
female	2
female	0
female	0
female	0
female	0	2
female	1
female	0
female	9
female	5
female	5
female	0
female	1
male	0	7
female	3	6
female	1
female	1
female	2
female	5
female	1
female	4		2
female	0		2
female	0
female	0
female	2
female	1
female	3
female	8
female	3
female	2
female	0
female	2
female	0		2
female	1		6
female	3		5
female	0	7
female	2
female	6		7
male	6
male	2
male	0
female	0
female	0
female	1
female	3
female	0	5	5
female	1
female	7		9
female	0		5
male	0
male	4
female	1
female	6
female	1
male	0
female	5
female	4
male	0
male	1
female	2
female	2
female	1
female	5
female	1
female	3
female	4	4	4
female	1
female	1	6
female	2
male	0	6
male	0
female	1
female	3		6
male	2
female	8		4
female	2		6
male	0
female	0
female	0
male	0
male	1
female	3
female	7
female	3	3
female	2	4	4
female	1	4
female	5
female	5
female	2
female	0		3
female	5		4
male	0
male	1	6
female	0
female	3
female	0
female	4
female	2		4
female	1
female	5
female	2
female	0
female	1	2
female	6		6
female	3
male	6		2
female	5	5
female	3
female	5		5
female	8
female	1		4
female	3
female	0
male	4
male	0
female	1		2
female	0	3	6
female	1	4	5
female	3	3
female	2		6
male	1
female	1
female	1
male	3	4
female	5		3
male	5
male	1		4
female	0	4	6
male	0
female	5	2
female	0		4
female	2
female	5
female	0
male	0
female	6
male	2
female	1
female	0
female	0
female	1
male	6
female	0
female	7
male	1
female	3
female	3	4	6
female	0		5
male	0
male	2	4
male	1
male	0
male	0
male	1		4
female	3
female	6
female	1
male	5
male	0
male	2	2
male	2
male	0		2
female	2
female	1		4
male	1
male	2
female	2		4
male	0
female	1
female	1
female	2
female	1
female	0
male	0	2	4
male	0
male	0
female	5
male	2
female	5
female	0
female	1
female	3
male	0
male	2
female	3
female	0
female	5
female	1
female	1	4
female	1	4	3
male	0	3
male	8
female	1
male	0
male	2
male	0	3
female	3
male	0
female	5
female	1
female	2
male	1
female	1
female	4
female	1
female	5
female	0
female	1
female	1	4
male	2		8
female	1		6
female	1
female	1
female	2
female	3
female	0
female	3
female	1
male	1	7
female	8		6
female	1
female	5	2
male	0
male	3		4
male	0
female	4	4
male	0
male	0
female	3
female	2		4
male	0		1
male	1	7	2
male	4
female	2
female	3	6	6
female	4
male	3
female	0
male	2
female	2		8
male	3
female	0
female	1
female	7
female	0
female	2
female	2
male	5
male	0
male	0
male	0
female	0
female	3
female	2
female	1	6	4
female	4
female	0	6
male	1
female	4
female	2
male	0
male	0
male	0
female	0		4
female	5
male	2
female	1		4
male	0
female	3
female	2		4
female	7
male	0
female	7
male	0
female	5
female	3
female	1
female	1		2
female	1
female	2	4	4
female	1	4
female	3	4
female	0
female	2
male	3		3
female	0	2
female	3
female	8	5
male	0
female	1
female	1
female	2
female	2
female	1
female	2	4
male	1
male	0		1
male	0
male	2		2
female	7
female	5	4	3
female	0
female	2
female	1
female	0
female	0		6
female	3		4
female	1
male	2
female	0
female	0
female	9
female	8
female	5		3
female	2
male	0		2
female	1
female	1
female	3		4
female	0	4	4
female	5
female	5		2
female	8
male	1		3
female	1		4
female	1
male	1
female	2	6	4
female	7
female	1		4
female	1
female	4
female	0
female	1		2
female	0	8	5
female	2		5
female	2
female	0
female	1
female	1
female	1
male	0
female	0
male	2	4
female	0
female	2
female	2
male	0
male	3
female	0
female	8	2	3
female	2
female	7
female	0
female	5
female	3
female	1
female	0
male	1
female	1		6
female	1		4
male	1
female	5		5
male	1
male	0
female	6
female	3
male	0		4
female	1
female	3
female	1
female	5
female	4
female	2
male	2	3	4
female	3
female	1
female	3
female	7		9
female	5
female	4	6
female	3
female	2	3	5
female	6	6	8
female	1
male	4
female	0	4
female	0
female	1
male	0
male	1
female	1
female	3
female	1		5
male	2
female	1
female	0
female	3
female	4	2	4
female	1
female	1
female	0
male	0
female	0
female	3
female	0
female	1
female	1
female	2		2
female	0
female	3
female	0
female	1		4
female	0	6
male	1
male	1
female	5	2
female	2	4
female	0
female	2
female	5
female	1
female	3
male	0
female	2
female	0
female	1
female	1
female	3
male	3	6
female	0
female	0
female	5
male	5
female	4
female	0
female	4	4
female	0		8
female	2
male	0
male	1
female	1
female	1
female	3
male	0
female	5
male	3
male	5	6	4
male	3
female	3
male	6
female	5
female	4
female	4
male	1
male	3
female	4
female	2
female	3
female	1
female	7
female	4
female	2		4
female	4
female	4
female	1	5	6
female	3
female	4
female	7
male	6
female	4
female	4
male	5
female	6
female	4
female	1
female	1	3	4
female	4	4
male	0
female	3	3	2
female	0	4
female	1	4	4
male	1
female	1	8	4
female	4		3
female	0
female	1
female	0		6
female	5
female	1
male	2
male	1
female	3
female	0
male	2		6
female	2
female	1		5
female	4
female	0
female	1
male	1		4
female	0
female	3
male	6	6
female	0
male	2
female	0
female	1
female	1
male	2
male	2
male	2
female	1
female	4	2
female	0
male	0		4
female	4		4
female	3
female	0
female	0
female	0
female	3	5
female	5
female	3
female	3
male	9
male	5
female	6
female	3
female	3	2	2
female	2
female	0
female	3
male	3
female	4	2
male	2	2
male	2
male	2
male	2
female	5
female	5
female	4
female	1
male	0
female	0
female	0
female	1
female	1
male	0	6
female	1	8	8
male	0
male	1
female	1
female	3
male	2
female	5		6
female	6
female	4
male	0
female	2	6
female	5
male	1		8
female	2		2
male	0
female	2
female	4
female	0
female	0
female	2		2
female	2
female	1
female	3
female	1
female	3		6
male	2
male	0
female	3
female	3	4	5
female	1	4	5
female	3
male	0
male	0	5
female	3		6
male	0
male	0
female	0
female	2
